# Supplementary material for: RT-qPCR Detection of SARS-CoV-2: No Need for a Dedicated Reverse Transcription Step
Source: Int J Mol Sci. 2022 Jan 24;23(3):1303. doi: 10.3390/ijms23031303 (PMC8835954; doi:10.3390/ijms23031303)
Supplement: Supplementary file 1 [file ijms-23-01303-s001.zip]

Archive with 2 entries (2 files):
- ijms-1520356-Supplementary Data.xlsx
- ijms-1520356-Supplementary Figures.pdf
